# Supplementary material for: Evaluation of Children Caries Risk Factors: A Narrative Review of Nutritional Aspects, Oral Hygiene Habits, and Bacterial Alterations
Source: Children (Basel). 2022 Feb 15;9(2):262. doi: 10.3390/children9020262 (PMC8870668; doi:10.3390/children9020262)
Supplement: Supplementary file 1 [file children-09-00262-s001.zip]

Archive with 1 entries (1 files):
- children-1580871-supplementary.pdf
